# Supplementary material for: Robustness tests for biomedical foundation models should tailor to specifications
Source: NPJ Digit Med. 2025 Aug 29;8:557. doi: 10.1038/s41746-025-01926-2 (PMC12397224; doi:10.1038/s41746-025-01926-2)
Supplement: Supplementary file 2 — Supplementary Information [file 41746_2025_1926_MOESM2_ESM.xlsx]

## Sheet: Sheet1
Model name	Lead developers	Modality	Domain (Level 1)	Domain (Level 2)	Capabilities	Robustness tests	Source
Meditron	EPFL	Language	General Biomedical	none	Medical reasoning (built on Llama 2)	Ablation analysis	https://arxiv.org/pdf/2311.16079
USFM	Fudan University	Vision	Radiology	Ultrasound	Image segmentation Image classification Image enhancement	Ablation analysis	https://www.sciencedirect.com/science/article/abs/pii/S1361841524001270 https://arxiv.org/abs/2401.00153
Med-PaLM	Google Research	Language	General Biomedical	none	QA	Ablation analysis	https://www.nature.com/articles/s41586-023-06291-2
Med-PaLM M	Google Research	Language Vision	General Biomedical	none	Visual QA Text summarization Image interpretation Medical report generation Genomic variant calling	Ablation analysis	https://ai.nejm.org/doi/full/10.1056/AIoa2300138 https://arxiv.org/abs/2307.14334
AnatCL	University of Turin EPFL	Vision	Radiology Neurology	Brain MRI	Classification tasks for multiple neurological diseases	Cross-validation	https://arxiv.org/pdf/2408.07079
GET	Columbia University Carnegie Mellon University	Language	Omics	Single-cell data	Enhancer target prediction cis-regulatory region prediction	Evaluation on external datasets	https://www.biorxiv.org/content/10.1101/2023.09.24.559168v2
Nucleotide Transformer	InstaDeep NVIDIA	Language	Omics	Genome sequence	Gene expression prediction Enhancer prediction Splicing site prediction	Evaluation on external datasets Cross-validation	https://www.biorxiv.org/content/10.1101/2023.01.11.523679v4.full.pdf
UniBrain	Shanghai Jiao Tong University	Language Vision	Radiology Neurology	Brain MRI	Diagnosis of diverse brain diseases	Evaluation on external datasets Evaluation on different imbalanced datasets	https://arxiv.org/abs/2309.06828
CHIEF	Harvard University Stanford University	Vision	Pathology	WSI	Cancer call detection Gene mutation prediction Biomarker prediction Survival analysis	Evaluation on external datasets (multiple institutions)	https://www.nature.com/articles/s41586-024-07894-z
Merlin	Stanford University	Language Vision	Radiology	CT	Semantic segmentation Radiology report generation Disease severity prediction	Evaluation on external datasets (multiple institutions)	https://arxiv.org/abs/2406.06512
RudolfV	Aignostics Technical University of Berlin	Vision	Pathology	WSI	Cell classification Tissue segmentation IHC scoring Diagnostic classification	Evaluation on multiple datasets	https://arxiv.org/abs/2401.04079
CopilotCAD	University of Pennsylvania	Language Vision	Radiology	CT	Text prompt-based image analysis	Evaluation on multiple datasets	https://arxiv.org/abs/2404.07424
CONCH	Harvard University Broad Institute	Language Vision	Pathology	WSI	Image classification, segmentation, retrieval, captioning in histopathology	Evaluation on multiple datasets	https://www.nature.com/articles/s41591-024-02856-4
Me-LLaMA	Yale University	Language	General Biomedical	none	QA, NER, NLI, relation extraction, text classification, summarization	Evaluation on multiple datasets	https://arxiv.org/abs/2402.12749
scGPT	University of Toronto	Language	Omics	Single-cell data	Cell type annotation Perturbation response prediction Reverse perturbation prediction Multi-batch and multi-omic integration	Evaluation on multiple datasets	https://www.nature.com/articles/s41592-024-02201-0
PMC-CLIP	Shanghai Jiao Tong University	Language Vision	General Biomedical	none	Image-text retrieval Image classification Visual QA	Evaluation on multiple datasets	https://link.springer.com/chapter/10.1007/978-3-031-43993-3_51
MAIRA-2	Microsoft Research Cambridge University	Language Vision	Radiology Pulmonology	Chest X-ray	Grounded radiology report (with spatial annotation)	Evaluation on multiple datasets	https://arxiv.org/abs/2406.04449
LLaVa-Rad	Microsoft Research University of Washington Stanford University	Language Vision	Radiology Pulmonology	Chest X-ray	Radiology report generation	Evaluation on multiple datasets	https://arxiv.org/abs/2403.08002
MedSAM	University of Toronto	Vision	General Biomedical	none	Image segmentation in multiple data modalities	Evaluation on multiple datasets	https://www.nature.com/articles/s41467-024-44824-z
PMC-LLaMA	Shanghai Jiao Tong University	Language	General Biomedical	none	QA Dialogue generation	Evaluation on multiple datasets	https://academic.oup.com/jamia/article/31/9/1833/7645318
Prov-GigaPath	Microsoft Research Providence University of Washington	Vision	Pathology	WSI	Gene mutation prediction Cancer phenotyping Image-report alignment	Evaluation on multiple datasets	https://www.nature.com/articles/s41586-024-07441-w
MedDr	HKUST Cornell University	Language Vision	General Biomedical	none	Medical image diagnosis Visual QA Medical report generation	Evaluation on multiple datasets	https://arxiv.org/abs/2404.15127
Polaris	Hippocratic AI	Language	Clinical	EHR	QA Discharge note generation Dialogue generation	Evaluation on multiple datasets	https://arxiv.org/abs/2403.13313
DinoBloom	Technical University of Munich	Vision	Hematology	Light microscopy	Cell-type classification Disease subtyping	Evaluation on multiple datasets	https://link.springer.com/chapter/10.1007/978-3-031-72390-2_49 https://arxiv.org/pdf/2404.05022
BiomedGPT	Lehigh University University of Georgia	Language Vision	General Biomedical	none	Visual QA, report generation, summarization, disease diagnosis, image classification, clinical text understanding	Evaluation on multiple datasets Human evaluations Zero-shot evaluation	https://www.nature.com/articles/s41591-024-03185-2 https://arxiv.org/pdf/2305.17100
BioMistral	Nantes Université Avignon Université Zenidoc	Language	General Biomedical	none	Tailored for the biomedical domain, utilizing Mistral as its foundation model and further pre-trained on PubMed Central	Evaluation on multiple datasets Multilingual evaluation Robustness evaluation after quantization	https://arxiv.org/pdf/2402.10373
ESM1b	UCSF	Language	Omics	Genome sequence	predict the effects of all missense variants in the human genome	Evaluation on multiple datasets Permutation test	https://www.nature.com/articles/s41588-023-01465-0
RETFound	University College London NIHR Biomedical Research Center	Vision	Ophthalmology	Color fundus photography OCT	Disease detection, diagnosis, and prognosis of ocular diseases	Evaluation on shifted datasets by age	https://www.nature.com/articles/s41586-023-06555-x
xTrimoGene	BioMap Tsinghua University	Language	Omics	Single-cell data (scRNA-seq)	Cell type annotation	Evaluation on shifted datasets by sparsity Perturbation response prediction	https://proceedings.neurips.cc/paper_files/paper/2023/hash/db68f1c25678f72561ab7c97ce15d912-Abstract-Conference.html
BiomedParse	Microsoft Research University of Washington	Vision	General Biomedical	none	Image segmentation Object detection Object classification	Evaluation on synthetic data	https://arxiv.org/abs/2405.12971
Almanac Copilot	Stanford University	Language	Clinical	EHR	EHR information retrieval order placement clinical documentation	Evaluation on synthetic data	https://arxiv.org/abs/2405.07896
GeneCompass	Chinese Academy of Sciences	Language	Omics	Single-cell data	Cell type annotation Gene regulatory network prediction Drug dose response prediction Gene expression prediction Gene dosage sensitivity prediction	Gene perturbation prediction	https://www.nature.com/articles/s41422-024-01034-y
scFoundation	Tsinghua University BioMap	Language	Omics	Single-cell data (scRNA-seq)	Gene expression enhancement tissue drug response prediction single-cell drug response classification single-cell perturbation prediction	Gene perturbation prediction	https://www.nature.com/articles/s41592-024-02305-7
DRAGON	Stanford University EPFL	Language	General Biomedical	none	Bidirectional pretraining of language and knowledge graph, improves QA, reasoning, and text classification tasks	none	https://openreview.net/forum?id=4NpoSrT8uU-
PathChat	Harvard University	Language Vision	Pathology	WSI	Image captioning Image summarization Visual QA, etc	none	https://www.nature.com/articles/s41586-024-07618-3
EHRMamba	University of Toronto	Language	Clinical	EHR	Predictions of mortality, length of stay, readmission, disease conditions	none	https://arxiv.org/abs/2405.14567
CheXagent	Stanford University	Language Vision	Radiology	Chest X-ray	Image understanding QA Radiology report generation	none	https://openreview.net/forum?id=P3LOmrZWGR
BrainLM	Yale University Baylor University	Language	Radiology Neuroscience	Brain fMRI	generalizes well to new, unseen fMRI data	none	https://openreview.net/forum?id=RwI7ZEfR27
ESM-2	Meta AI New York University Stanford University	Language	Omics	Sequence-structure pairs	high-resolution atomic structures of proteins directly from primary sequences	none	https://www.biorxiv.org/content/10.1101/2022.07.20.500902v2.full.pdf
LLaVa-Med	Microsoft Research	Language Vision	General Biomedical	none	Image captioning Visual QA Dialogue generation	none	https://openreview.net/forum?id=GSuP99u2kR
Neuro-GPT	University of Southern California University of Montreal	Sequence	Neuroscience	EEG	Motor imagery classification	none	https://arxiv.org/abs/2311.03764
GSViT	Johns Hopkins University	Vision	General Biomedical	Surgical videos	Surgical phase detection	none	https://arxiv.org/abs/2403.05949
VoxelPrompt	MIT Harvard University	Language Vision	Radiology Neurology	Brain CT Brain MRI	ROI measurement and analysis Language characterization of image Multiple acquisition analysis Image manipulation	none	https://arxiv.org/abs/2410.08397
Med42-v2	KAUST	Language	General Biomedical	none	QA Dialogue generation	none	https://arxiv.org/abs/2408.06142
AMIE	Google Research	Language	Clinical	none	Dialogue generation QA Text summarization	none	https://arxiv.org/abs/2401.05654
MoME	CUHK	Language Vision	Pathology	WSI	Cancer survival analysis	none	https://link.springer.com/chapter/10.1007/978-3-031-72083-3_30
CellPLM	Michigan State University Emory University	Language	Omics	Single-cell data (scRNA-seq)	scRNA-seq denoising Spatial transcriptomics imputation Cell type annotation	none	https://openreview.net/forum?id=BKXvPDekud
Mammo-CLIP	Boston University University of Pittsburgh	Language Vision	Radiology	X-ray mammography	Classification tasks for estimating breast calcificaiton, mass, and density	none	https://link.springer.com/chapter/10.1007/978-3-031-72390-2_59
BiomedCLIP	Microsoft Research University of Washington	Language Vision	General Biomedical	none	Cross-modal retrieval, zero-shot image classification, medical visual question answering	none	https://arxiv.org/pdf/2303.00915
uniGradICON	UNC Chapel Hill	Vision	Radiology	CT MRI	Image registration for multiple organs or body parts	Out-of-distribution evaluation Zero-shot evaluation	https://arxiv.org/abs/2403.05780
Med-Gemini	Google Research	Language Vision	General Biomedical	none	Visual QA Text summarization Image interpretation Medical report generation	Random data splitting	https://arxiv.org/abs/2405.03162
